# Supplementary material for: The Paris System for Reporting Urinary Cytology: A Meta-Analysis
Source: J Pers Med. 2022 Jan 27;12(2):170. doi: 10.3390/jpm12020170 (PMC8874476; doi:10.3390/jpm12020170)
Supplement: Supplementary file 1 [file jpm-12-00170-s001.zip]

Archive with 1 entries (1 files):
- jpm-1547308-SI.pdf
